# Supplementary material for: Recipient Age and Mortality Risk after Liver Transplantation: A Population-Based Cohort Study
Source: PLoS One. 2016 Mar 28;11(3):e0152324. doi: 10.1371/journal.pone.0152324 (PMC4809564; doi:10.1371/journal.pone.0152324)
Supplement: S1 Fig — (XLSX) [file pone.0152324.s001.xlsx]

## Sheet: Sheet1
Time (yrs)	0	1	2	3	4	5	6	7	8	9	10	11	12	13	14
<20	350	304	274	243	225	201	178	155	130	105	80	58	35	17	6
20-40	254	221	175	145	121	99	82	62	51	41	23	19	13	9	5
40-60	1860	1439	1139	879	669	492	357	272	191	140	77	46	24	13	6
>60	474	351	232	154	93	60	40	22	16	9	6	2	0	0	0
Total	2938	2315	1820	1421	1108	852	657	511	388	295	186	125	72	39	17
