# Supplementary material for: Recipient Age and Mortality Risk after Liver Transplantation: A Population-Based Cohort Study
Source: PLoS One. 2016 Mar 28;11(3):e0152324. doi: 10.1371/journal.pone.0152324 (PMC4809564; doi:10.1371/journal.pone.0152324)
Supplement: S2 Fig — (XLSX) [file pone.0152324.s002.xlsx]

## Sheet: Sheet1
	Mortality patients	All transplant patients	Mortality rate
<20	24	350	0.0686
20-40	15	254	0.0591
40-60	139	1860	0.0747
>60	48	474	0.1013
total	226	2938	0.0769
